# Supplementary material for: Ezrin drives adaptation of monocytes to the inflamed lung microenvironment
Source: Cell Death Dis. 2024 Nov 29;15(11):864. doi: 10.1038/s41419-024-07255-8 (PMC11607083; doi:10.1038/s41419-024-07255-8)
Supplement: Supplementary file 3 — Dataset Fig. 1 to 7 and Supplementary Fig. S1 to S9 [file 41419_2024_7255_MOESM3_ESM.xlsx]

## Sheet: Figure 1
Figure 1A
	WT				Ezr-KOm
Untr.	1	1	1	1	0.131	0.154	0.18	0.13
6h LPS	2.807	3.263	6.126	4.732	0.592	0.639	0.841	0.973
24h LPS	0.742	0.747	1.033	0.759	0.199	0.184	0.198	0.156
Figure 1B
	WT				EZR-KO
Untr.	1	1	1	1	0.396614	0.477589	0.258891	0.39716
6h LPS	1.97521	3.6529	2.95776	7.0162	0.973297	1.89773	1.55703	2.25507
Figure 1C (bottom)
	WT			Ezr-KOm
LPS	0h	6h	24h	0h	6h	24h
	1	1.53242	1.94655	0	0	0
	1	1.47886	2.14314	0	0	0
	1	1.30078	2.13841	0	0	0
Figure 1D (bottom)
	WT		Ezr-Kom
LPS	0h	6h	0h	6h
	1	2.04657	0	0
	1	2.25237	0	0
	1	1.88467	0	0
Figure 1F
		WT	SD	n		Ezr-Kom	SD	n
moMs	Unt	1	1.09194	3		0.37887	0.416074	3
	24h LPS	7.68894	1.4122	3		0.6459	0.659524	3
IMs	Unt	1	0.432775	3		0.281324	0.608413	3
	24h LPS	4.80886	0.780088	3		0.53039	0.829297	3
AMs	Unt	1	0.18167	3		0.0708486	0.678522	3
	24h LPS	3.34093	0.608223	3		0.294359	0.351229	3

## Sheet: Figure 2
Figure 1A (moMs*10^4)
	WT																				Ezr-KOm
Untr.	8.25417	2.97693	15.1376	17.752	2.28568	5.07869	2.24918														6.47178	1.86471	5.64977	3.52408	5.17572	6.97235	4.10869	5.88376	1.77871
6h LPS	19.5251	14.5583	11.6969	16.6979	16.1521	18.1965															12.2775	9.11144	2.62748	2.7132	12.0497
24h LPS	25.9105	41.0367	25.2784	33.1795	28.6743	32.3641	33.4085	34.3647	31.5565	27.6	30.0996	38.8664	22.1548	14.5949	25.2002	35.9404					25.8451	16.2917	30.5577	30.3283	20.059	22.1662	32.4674	18.3569	25.9271	28.7507	28.4719	21.9514	29.2442	27.2322	20.6499
Figure 1A (moMs*%)
	WT																				Ezr-KOm
Untr.	3.55783	1.35315	4.58716	5.46215	1.34451	1.881	1.45108														2.21636	1.33193	3.13876	1.76204	2.07029	3.91705	4.91397	1.95652	2.94188	1.2267
6h LPS	3.48663	4.25681	2.6584	3.55274	4.36543	4.91798															3.61102	2.02477	1.09478	1.69575	1.25517	1.69575
24h LPS	6.13994	7.65611	5.61742	5.43926	7.54586	7.89369	4.98634	6.6086	5.08976	6.7476	6.5434	5.47415	5.65272	6.29089	4.80004						3.80075	5.81846	6.32664	6.27915	4.63256	6.3332	5.23696	6.32996	6.02956	6.3217	5.27257	4.57321	5.48671	5.13678	4.3178	5.89654
Figure 1A (IMs*10^4)
	WT																		Ezr-KOm
Untr.	4.37697	3.00993	7.68059	7.41633	13.7771	0.475802	1.58429	0.806842											6.40531	3.18426	3.71723	3.25019	4.45953	3.21579	13.1869	0.388006	0.494397	0.32897
6h LPS	10.4613	10.5773	5.8253	6.34027	7.23802	13.1784													5.51465	5.74199	1.77355	17	3.38446	10.5345	12.3915
24h LPS	31.0762	59.827	53.6651	44.5767	33.2247	32.6944	34.8831	26.9149	19.7792	19.4553	25.9113	21.6429	36.2413	41.5742	55.9477				34.6906	14.6783	22.5044	16.443	31.4644	26.9696	31.111	21.8388	20.4968	24.2252	17.3854	21.0021	21.4745	32.1249	17.9973	10.8536	5.83758	7.97373
Figure 1A (IMs*%)
	WT																		Ezr-KOm
Untr.	1.88662	1.36815	2.32745	2.28195	3.36028	0.279883	0.586774	0.520544											2.1936	2.27447	2.06513	1.62509	1.78381	1.80662	2.02875	0.670705	0.990922	0.551512
6h LPS	1.86809	3.09276	1.32393	1.34899	1.95622	3.56174													1.62196	1.276	0.738979	1.77083	2.11529	2.44988	1.72104	1.77083
24h LPS	7.36404	11.1618	10.2807	9.90593	5.44666	8.6038	8.50808	4.01715	3.80369	3.70161	4.70497	5.10441	4.32935	3.09468					5.10156	5.24226	4.6593	3.79747	7.26661	7.53064	4.7667	4.75004	3.21953	2.99813	3.94036	3.50317	3.46102	2.6999	2.16207	4.55642
Figure 1C (left)
	moMs								tnsIMs								matIMs
WT	Untr.	8.25417	2.97693	15.1376	17.752	11.0302	6.69862			2.15336	0.805777	3.13362	3.24626	2.33475	1.13133			2.22361	2.20415	4.54697	4.17008	3.2862	1.24776
	LPS	25.9105	41.0367	53.9902	25.2784	33.1795	28.6743	32.3641		26.2941	50.2238	46.3597	32.9647	25.831	26.9958	28.3929		4.78215	9.6032	7.30542	11.612	7.39365	5.69864	6.49024
Ezr-KOm	Untr.	6.47178	1.86471	5.64977	3.52408	5.17572	6.97235	4.94307	1.92345	2.08647	0.825161	1.43144	1.70422	1.73965	1.37161	1.52642	0.427898	4.31884	2.3591	2.28579	1.54597	2.71988	1.84418	2.51229	0.975873
	LPS	25.8451	16.2917	30.5577	30.3283	20.059	22.1662	32.4674	18.3569	26.0141	10.1968	16.484	13.9882	24.6951	21.4933	24.0783	16.4731	8.6765	4.48153	6.02037	4.35357	6.76929	5.47626	7.03269	5.36573
CCR2-KO	Untr.	2.23958	1.01524	2.0701						0.970971	0.0980824	0.534776						3.90221	1.97025	2.71002
	LPS	1.22698	0.867842	1.21927	1.4264					1.37489	1.42082	1.52864	1.10033					1.38021	1.22924	1.31254	1.17313
Figure 1C (right)
	moMs								tnsIMs								matIMs
WT	Untr.	3.55783	1.35315	4.58716	5.46215					0.928173	0.366262	0.949581	0.998848					0.958451	1.00189	1.37787	1.2831
	LPS	6.13994	7.65611	10.3429	5.61742	5.43926	7.54586	7.89369		6.23082	9.37011	8.88117	7.32549	4.23459	7.10416	6.9251		1.13321	1.79164	1.3995	2.58044	1.21207	1.49964	1.58299
Ezr-KOm	Untr.	2.21636	1.33193	3.13876	1.76204	2.07029	3.91705			0.714543	0.589401	0.795245	0.852108	0.695859	0.770567			1.47906	1.68507	1.26988	0.772984	1.08795	1.03606
	LPS	3.80075	5.81846	6.32664	6.27915	4.63256	6.3332	7.73034	6.32996	3.82561	3.64171	3.41284	2.89611	5.70326	3.14094	5.73294	5.68039	1.27595	1.60055	1.24645	0.90136	1.56335	1.56464	1.67445	1.85025
CCR2-KO	Untr.	0.328556	0.516416	0.178273	0.174372					0.106911	0.167679	0.080961	0.188487					0.271189	0.303249	0.26721	0.278164
	LPS	0.557716	0.456759	0.71722	0.67924					0.624952	0.7478	0.899201	0.523965					0.62737	0.646969	0.772082	0.558631
Figure 1D (left)
	WT																					Ezr-KOm
Untr.	0.35	0.27	0.29	0.28	0.08																	0.16	0.19	0.07	0.14	0.14	0.28
6h LPS	0.28	0.18	0.2	0.19	0.57	0.12																0.22	0.14	0.09
24h LPS	0.97	0.52	0.51	0.65	0.51	0.3	0.39	0.26	0.4	0.74	0.18	0.05	0.05	0.16	0.39	0.49	0.54	0.23	0.13	0.06		0.74	0.43	0.23	0.5	0.71	0.24	0.19	0.21	0.3	0.42	0.36	0.1	0.02	0.11	0.4	0.42	0.45	0.32	0.2	0.09	0.4
Figure 1D (right)
	WT																			Ezr-KOm
Untr.	3.42	2.65665	2.49414	1.61498																6.32	3.66	4.28187	2.99801	3.07678
6h LPS	4.99	3.66	3.61	3.21	5.74	2.93														4.49	1.96	2.84
24h LPS	5.14	4.04	4.69	5.51	6.07	3.9	4.41	3.58	5.94	8.01	3.5719	6.0841	5.75746	5.36261	2.73162	2.87604	3.04821			7.05	3.31	4	8.44	6.53	6.18	5.86	5.11	5.81	5.17	5.73	4.58393	4.30593	7.01439	5.76873	2.3995	2.78128	5.13282

## Sheet: Figure 3
external_gene_name	moM_WT_1	moM_WT_2	moM_WT_3	moM_EzKO_1	moM_EzKO_2	moM_EzKO_3	trIM_WT_1	trIM_WT_2	trIM_WT_3	trIM_EzKO_1	trIM_EzKO_2	trIM_EzKO_3	matIM_WT_1	matIM_WT_2	matIM_WT_3	matIM_EzKO_1	matIM_EzKO_2	matIM_EzKO_3			Figure 3C		WT									Ezr-Kom
Cd72	17.87	8.07	12.8	21.04	14.96	7.6	55.15	49.45	36.04	84.28	53.79	27.88	84.2	81.35	76.08	113.17	102.41	92.7				Ly6C2									Ly6C2
H2-Eb1	106.86	175.64	151.08	139.79	97.44	171.65	2250.93	1951.45	1526.6	2248.29	2139.87	1907.26	4225.36	3366.11	2959.46	3692.2	2804.77	3660.15				moMs			tnsIMs			matIMs			moMs			tnsIMs			matIMs
Csrp1	12.41	11.91	12.96	17.65	14.84	13.9	34.51	33.76	37.95	41.69	45.55	38.55	93.55	83.05	73.74	85.17	90.22	71.64			FPKMs	592.46	567.67	590.01	367.3	136.67	310.36	39.7	60.93	85.23	710.19	474.81	529.36	523.93	263.84	239.38	93.52	34.41	44.7
H2-Aa	367.23	569.63	508.28	470.26	332.75	648.64	4155.67	5066.85	3065.04	4583.27	3592.99	4120.82	6569.91	5973.24	4923.07	6034.86	5205.28	6113.43
Mcm6	8.95	9.49	10.3	7.46	11	7.01	18.57	19.92	17.53	15.05	13.98	12.91	42.94	33.29	43.43	34.47	34.42	26.85				CD11b									CD11b
Tubb5	25.9	26.38	28.03	28.44	31.28	20.15	54.69	39.23	44.98	45.62	57.13	32.79	75.91	64.71	68.45	67.33	57.78	57.02				moMs			tnsIMs			matIMs			moMs			tnsIMs			matIMs
Cdh1	13.92	25.84	14.87	14.41	14.24	32.84	32.22	28.8	28.35	22	23.06	54.21	49.11	58.69	52.05	36.51	39.57	39.46			FPKMs	63.43	58.61	56.83	57.55	44.41	42.55	35.27	37.79	29.68	70.69	78.14	65.26	56.83	68.01	53.61	34.16	41.32	26.76
Serpinb9	3.81	4.13	4.53	5.66	2.57	3.38	8.84	8.26	12.86	8.61	7.7	10.96	46.32	59.6	47.98	67.12	58.62	45.36
Ccl5	146.52	49.67	101.3	240.57	53.05	131.7	325.27	179.25	246.99	440.58	370.59	270.85	1004.91	1337.24	710.21	1323.22	1776.06	1303.91				CCR2									CCR2
Ccl17	30.93	48.53	27.89	57.94	24.49	104.08	352.89	700.34	239.65	432.98	472.56	594.55	3309.71	3931.9	1831.2	2861.22	2760.79	3272.43				moMs			tnsIMs			matIMs			moMs			tnsIMs			matIMs
Timd4	0.18	0.02	0.07	0.04	0.04	0	0.86	0.72	0.68	0.9	1.41	1.56	9.75	7.55	8.15	14.63	14.13	10.47			FPKMs	252.2	265.97	303.2	140.22	173.72	177.87	104.1	117.4	114.56	217.71	263.72	307.77	153.45	136.1	193.6	103.82	130.35	109.83
Cd2	7.76	9.1	7.2	8.98	7.27	5.21	8.3	12.26	7.23	7.93	8.44	10.1	23.56	17.59	15.02	11.81	9.51	18.06
H2-Q6	19.69	22.53	29.18	38.06	23.98	21.9	37.32	26.76	78.06	66.5	35.48	48.28	66.56	61.41	93.47	98.55	69.16	75.62				S1pr1									S1pr1
Cd209a	12.69	36.58	14.35	17.36	12.98	22.63	19.96	135.38	35.45	32.06	44.09	81.21	325.63	794.65	454.7	297.61	463.43	782.62				moMs			tnsIMs			matIMs			moMs			tnsIMs			matIMs
Marco	1.01	2.07	1.26	1.93	3.12	1.69	4.13	12.39	6.71	4.71	27.14	11.12	22.31	62.35	28.83	34.68	81.99	72.37			FPKMs	6.8	6.5	6.41	33.14	30.78	27.24	7.53	7.32	7.04	10.09	8.33	7.71	16.15	27.24	36.35	6.85	7.76	10.27
Tnfsf9	241.08	236.05	218.93	303.29	325.95	176.6	244.82	310.96	168.85	394.1	382.46	163.83	394.25	431.41	307.19	494.01	635.64	358.33
H2-Q7	27.9	27.85	39.58	53.64	29.65	32.95	45.44	26.11	83.45	81.22	36.92	59.16	62.99	62.95	91.6	97.25	58.88	72.86				Csf1									Csf1
Il1r2	150.62	143.44	95.77	143.83	126.84	136.82	130.97	160.67	108.53	134.6	153.16	129.84	268.69	196.72	120.27	251.75	228.81	155.35				moMs			tnsIMs			matIMs			moMs			tnsIMs			matIMs
Itgb1	133.73	156.52	153.57	131.77	151.39	170.58	125.67	138.78	154.18	120.57	128.88	192.38	149.58	187.45	168.55	175.99	195.79	169.7			FPKMs	17.41	15.01	10.9	37.32	50.87	51.53	14.99	14.63	15.5	19.84	12.37	12.26	27.45	39.08	35.36	13.2	17.64	13.28
Cd63	152.66	100.29	91.08	133.05	179.07	90.63	262.08	281.5	214.87	316.49	272.83	181.05	328.18	353.27	253.61	336.77	347.12	330.23
Mmp12	32.24	33.61	24.37	31.1	30.31	53.4	99.46	110.24	66.08	125.05	64.04	140.11	135.57	118.94	82.02	147.14	96.25	117.33				p53									p53
H2-Ab1	942.37	1268.79	1113.08	1109.42	790.84	1445.63	9873.1	15519.7	6474.01	9803.69	9342.48	8045.2	14278.3	13432.5	10085.1	12160.6	11939.7	11905				moMs			tnsIMs			matIMs			moMs			tnsIMs			matIMs
Itgax	63.32	71.32	63.86	84.17	66.34	70.94	173.65	115.38	131.31	157.43	123.98	154.68	179.03	149.52	155.31	180.54	134.29	115.01			FPKMs	35.71	43.21	46.75	50.67	53.19	47.64	52.15	49.21	48.76	41.32	39.75	38.04	45.94	42.75	41.28	43.53	43.85	41.21
H2-DMb1	221.18	301.87	292.96	221.6	173.67	314.32	907.43	1326.52	874.69	969.05	737.03	977.61	1098.81	1143.85	1031.63	940.54	920.92	1055.93
H2-DMa	256.92	297.6	286.11	264.37	186.53	261.37	590.3	638.83	426.66	501.99	432.88	431.53	672.09	563.6	513.71	479.42	416.29	493.23				H2-Q6									H2-Q6
Cd74	1962.52	2542.53	2173.59	2409.17	1505.35	2708.95	12969.5	21964.6	8419.36	11925.9	13436.1	10841.6	17525.4	18120.5	11722.1	14689.9	14807.9	15014.4				moMs			tnsIMs			matIMs			moMs			tnsIMs			matIMs
p53	35.71	43.21	46.75	41.32	39.75	38.04	50.67	53.19	47.64	45.94	42.75	41.28	52.15	49.21	48.76	43.53	43.85	41.21			FPKMs	19.69	22.53	29.13	37.32	26.72	35.33	66.56	98.55	93.47	38.06	23.98	21.9	66.5	35.48	48.28	98.55	69.16	75.62
Icam1	244.96	257.53	276.09	326.2	275.59	271.66	346.15	336.28	363.48	333.3	358.95	356.54	317.5	336.42	306.96	368.03	342.67	282.44
Cd9	280.91	255.37	209.35	309.01	252.3	252.03	457	534.92	344.31	460.7	447.97	384.78	402.29	351.15	275.46	339.64	307.95	261.91				Marco									Marco
Ube2m	72.66	69.15	73.09	61.88	67.89	61.96	126.1	152.51	68.93	88.61	100.45	58	104.93	101.96	69.88	67.93	77.39	62.95				moMs			tnsIMs			matIMs			moMs			tnsIMs			matIMs
S1pr1	6.9	9.85	6.79	10.09	8.33	7.71	17.51	33.14	30.78	16.15	27.24	36.35	7.53	7.32	8.04	6.85	7.76	10.27			FPKMs	1.1	2.07	1.26	4.13	4.71	6.71	22.31	62.35	28.83	1.93	3.12	1.69	4.71	27.14	11.12	34.68	81.99	72.37
Clec4n	510.78	473.49	376.04	446.97	519.12	483.93	821.98	1151.62	619.34	921.57	766.82	774.36	651.75	530.86	387.6	543.02	459.57	379.03
Emp3	494.43	479.16	419.88	508.29	475.25	454.94	572.05	616.5	382.33	498.18	758.18	373.56	488.84	514.47	378.38	370.32	428.2	413.01				CD74									CD74
Csf1	17.41	15.01	10.9	19.84	12.37	12.26	37.32	50.87	51.53	27.45	39.08	35.36	14.99	14.63	15.5	13.2	17.64	13.28				moMs			tnsIMs			matIMs			moMs			tnsIMs			matIMs
Sdc1	18.79	18.88	16.14	27.39	26.64	22.61	31.32	43.88	26.82	34.51	39.11	37.3	15.75	13.88	10.1	15.68	18.33	9.5			FPKMs	1962.52	2542.53	2173	21964.6	8419.36	11925.9	18120.5	11722.1	14689.9	2409.17	1505.35	2708.95	11925.9	13436.1	10841.6	14689.9	14807.9	15014.4
Sdc4	147.48	115.88	93.26	201.19	141.25	170.98	197.27	141.63	124.82	176.6	186.68	195.57	113.53	100.34	77.67	126.58	109.46	112.79
Il1a	1128.27	617.75	611.61	1239.97	924.73	829.01	1353.76	1112.64	977.98	1697.73	1073.41	1174.95	831.8	498.53	432.78	870.94	619	381.49				Ezrin									Ezrin
Ccl12	642.16	461.65	401.65	643.69	867.48	689.63	832.65	1067.87	490.82	1030.6	991.72	616.89	266.95	350.24	175.36	279.01	317.99	403.47				moMs			tnsIMs			matIMs			moMs			tnsIMs			matIMs
Ripk3	63.27	69.51	53.99	64.14	61.2	58.89	72.27	97	56.85	73.66	67.21	59.56	54.74	44.19	45.72	44.36	36.16	39.25			FPKMs	159.27	186.18	156.35	224.66	166.53	176.56	237.6	197.26	188.4	89.58	49.28	78.64	77.16	40.38	66.41	53.02	29.28	44.58
Ccl24	46.16	59.47	22.59	39.92	22.9	34.19	96.01	70.98	26.26	51.22	24.18	39.51	17.4	7.23	3.17	7.29	3.51	4.73
Cxcl2	4512.32	3040.88	2645.12	5089.96	3186.27	3181.68	5632.88	2826.25	2750.78	4916.65	4661.3	3188.28	2755.19	1676.19	1236.26	2231.32	1598.02	1293.41				Moesin									Moesin
Icam2	18.27	21.48	20.07	21.32	18.73	16.79	26.58	28.22	33.21	18.19	29.6	23.45	8.38	6.35	8.57	6.6	5.24	8.44				moMs			tnsIMs			matIMs			moMs			tnsIMs			matIMs
Itgb2	445.92	466.05	469.26	471.23	425	459.2	496.32	470.02	500.28	479.42	427.56	466.23	375.71	333.65	395.34	341.49	305.22	304.73			FPKMs	663.88	679.15	644.29	607.59	570.56	631.07	611.93	592.99	633.43	682.68	609.03	732.68	527.54	570.94	746.12	621.77	584.56	557.02
Apoe	1370.34	2062.6	1837.93	2292.29	2040.64	2286.16	1038.93	1938.78	1124.96	1196.18	1717.07	1602.68	497.89	654.98	608.48	452.17	630.41	828.28
Mafb	166.52	173.02	159.64	247.14	173.16	191.54	163.72	60.39	89.4	143.9	117.33	107.49	47.56	48.38	44.07	58.42	55.15	56.36				Radixin									Radixin
Ly6e	802.96	770.65	745.33	822.17	526.55	709.04	701.46	661.87	581.44	684.3	579.65	585.11	556.89	441.66	421.37	495.08	376.63	508.98				moMs			tnsIMs			matIMs			moMs			tnsIMs			matIMs
Il10ra	178.38	225.87	229.41	208.79	193.05	262.68	147.46	129.28	176.35	155.92	158.28	231.5	152.5	165.81	211.66	183.2	164.89	228.89			FPKMs	15.35	15.4	16.66	14.64	18.31	18.63	15.47	18.89	17.96	18	14.29	17.35	17.01	15.47	21.09	20.37	21.13	15.31
Irf1	326.91	239.52	447.12	273.12	176.51	321.02	230.15	118.97	294.53	223.99	152.24	209.8	238.48	165.74	299.93	212.14	149.65	243.9
Stat3	179.81	170.59	162.98	168.73	139.86	166.11	100.28	112.78	109.96	101.08	92.42	120.61	107.87	131.23	134.41	130.59	156.62	134.77
Stat6	127.66	160.99	156.99	125.19	145.79	147.92	102.6	127.35	114.42	94.18	98.18	116.52	92.02	115.6	127.39	100.65	117.5	112.5
Ifngr1	298.17	367.57	368.99	281.08	300.39	436.01	162.54	241.59	195.71	163.83	182.73	258.09	182.68	186.79	204.04	174.19	195.03	231.96
Cx3cr1	35.18	27.91	37.34	23.4	25.12	22.6	15.14	12.01	23.23	14.99	12.17	14.27	8.27	17.33	17.7	11.11	12.81	20.53
Eno1	892.19	1026.7	875.36	683.36	775.47	672.78	692.93	873.59	792.9	757.2	357.9	624.83	694.47	632.28	741.1	568.24	423	558.96
Mmp8	174.25	122.58	167.4	93.51	140.95	163.78	15.49	16.2	15.14	9.8	13.04	27.09	5.84	3.63	4.53	3.34	5.62	9.43
Il6	316.51	442.69	468.16	360.16	476.68	584.72	235.51	156.81	206.6	293.3	208.28	311.51	171.24	139.71	111.76	181.52	154.66	156.25
Cd11b	63.43	58.61	56.83	70.69	78.14	65.26	57.55	44.41	42.55	56.83	68.01	53.61	35.27	37.79	29.68	34.16	41.32	26.76
Il17ra	56.29	78.14	89.57	54.77	66.34	87.4	30.71	45.35	44.4	28.28	45.04	53.1	16.93	29.75	34.5	21.6	36.21	29.68
Emb	166.38	164.08	180.3	67.96	82.79	119.58	79.21	66.71	72.85	39.88	37.74	55.2	65.14	57.36	59.33	24.81	31.23	37.13
Ccr2	252.2	265.97	303.2	217.71	263.72	307.77	140.22	173.72	177.87	153.45	136.1	193.6	104.17	127.45	134.97	103.82	130.35	109.83
Ly6c2	592.46	567.67	590.01	710.19	474.81	529.36	367.3	136.67	310.36	523.93	263.84	239.38	85.23	39.7	60.93	93.52	34.41	44.7
Camk2d	68.7	63.43	58.55	69.97	62.12	70.07	41.74	34.32	36.58	39.58	39.15	49.43	24.65	21.01	23.04	27.14	27.55	25.05

## Sheet: Figure 4
RNA seq data is be available in GEO database.
Accession number:GSE267506

## Sheet: Figure 5
Figure 5B
	moMs - 24h LPS			tnsIMs - 24h LPS			matIMS- 24h LPS
Biological replicates	WT	Ezr-KOm		WT	Ezr-KOm		WT	Ezr-KOm
1	85.1	86.9		64.745	46.872		46.3	31.1
2	68.2	73.8		66.276	50.721		50.2	39.9
3	89.3	88.2		59.813	58.591		51.5	37.3
4	75.4	87		76.2	43.1		54.7	32.7
5	82.7	69.2		60.7	39		44.3	34.4
6	81.7	76.5		68	47.6		45.9	37.2
7	91	77.5

## Sheet: Figure 6
Figure 6B (left)				Figure 6B (right)
	WT_LPS	Ezr-KOm_LPS		WT_LPS	Ezr-KOm_LPS
	82.321	58.315		7.225	3.028
	100.457	74.002		5.719	5.906
	101.988	101.471		5.597	5.906
	116.419	88.908		5.917	5.906
	144.373	59.888		6.814	4.238
	149.293	70.698		8.731	4.252
	130.903	65.008		8.153	4.957
	90.26	65.008		10.283	7.301
	85.488	60.532		7.967	5.543
	83.651	69.484		8.878	6.521
	106.623	76.378		7.152	6.521
	78.003	71.627		5.315	6.521
	99.275	67.837		8.112	7.621
	109.853	56.974		11.35	4.673
	101.988	62.876		8.943	5.383
	107.794	77.106		13.096	5.577
	118.995	72.831		11.839	5.11
	105.651	67.784		9.469	4.532
	116.419	56.457		8.767	4.521
	125.34	81.297		8.083	6.032
	129.604	90.619		11.451	6.072
	90.64	82.965		0.936	6.481
	123.344	61.577		1.02	6.509
	140.911	52.234		5.596	5.805
	127.44	60.553		6.722	5.297
	115.437	84.675		5.176	6.765
	104.807	67.172		8.733	7.049
	137.913	81.772		8.733	6.484
	125.329	83.757		15.374	6.495
	100.288	82.068		11.266	6.962
	83.482	93.954		12.685	6.294
	86.301	87.927		8.392	7.424
	83.757	76.008		10.782	8.015
	119.459	76.008		10.782	7.61
	93.933	59.329		9.211	7.622
	116.609	95.665		7.027	7.593
	113.516	64.86		7.027	7.427
	87.916	94.672			7.42
	87.916	68.597			8.085
	87.072	58.431			7.363
	102.284	107.847			4.492
	102.284	113.548			6.374
	104.997	80.78			6.353
	118.995	80.959			5.519
	161.264	53.216			4.944
	195.362	72.9497			4.872
	91.347	74.013			5.266
	103.825	62.5998			5.54
	148.327	44.845			5.198
	151.805	61.926			4.991
					4.784
					4.737
					4.979
					4.561
					7.179
Figure 6D
	WT															Ezr-Kom
Untr.	696.93	722.26	255.9	803.57	290.89	479.68	898.33	460.45	555.14	330.55	478.52	301.3	514.39	518.91		464.79	519.68	372.19	496.7	306.57	703.27	350.1	442.98	178.18	486.66
6h LPS	1053.05	575.9	988.03	195.38	236.29	337.79	643.58	660.48	1035.39							311.86	247.79	355.98	295.92	161.75	504.77	221.97	266.49	336.93	311.64	326.63
Figure 6E
	WT																										Ezr-Kom
Untr.	16.0181	19.5127	12.9911	18.7766	20.3089	19.7929	23.9643	15.6651	17.5222	17.9783	13.787	23.9731	15.4622	13.6482	17.6506	15.7097	19.4385	14.1067	21.0267	16.7815	18.3716	23.0782	24.3088	16.1966	18.0402	21.9718	28.9556	17.6193	23.797	12.9939	13.3697	13.2887	17.1832	16.4867	18.2703	13.8493	18.2264
6h LPS	21.4951	27.6868	32.2967	38.716	22.6936	23.4587	29.0504	32.7251	45.2436	27.1391	19.2294	29.1381	24.1768	22.5186	25.7303	39.6453	30.6256	56.5368	54.6473	21.4124	22.4648	27.54	54.2269	54.7896	30.0035		19.4104	17.3298	19.0452	26.9193	18.4886	14.5655	14.3653	19.9624	18.6055	14.2979	20.3685

## Sheet: Figure 7
Figure 7B
	WT		Ezr-KOm			WT		Ezr-KOm
Replicates	Untr.	6h LPS	Untr.	6h LPS		Untr.	6h LPS	Untr.	6h LPS
1	0.193	0.5388	0.1698	0.3368		1	2.79171	0.879793	1.74508
2	0.1735	0.6983	0.1806	0.5075		1	4.02478	1.04092	2.92507
3	0.1814	0.6708	0.198	0.4662		1	3.69791	1.09151	2.57001
Figure 7C (left)						Figure 7C (right)
p-FAK						p-AKT
Replicates	WT_Untr.	WT_6h LPS	Ezr-KOm_Untr.	Ezr-KOm_6h LPS		Replicates	WT_Untr.	WT_6h LPS	Ezr-KOm_Untr.	Ezr-KOm_6h LPS
1	1	4.55521	1.03762	1.43181		1	1	3.25237	0.227639	2.33
2	1	8.16475	1.37415	0.590894		2	1	3.51803	1.61407	1.92549
3	1	8.67755	1.23731	0.535281		3	1	3.17452	1.82447	2.125
Figure 7D
	WT	Ezr-KOm	WT	Ezr-KOm	WT	Ezr-KOm	WT	Ezr-KOm
Replicates	Untr.		2h LPS		4h LPS		6h LPS
1	7.51445	2.65487	11.3924	21.5054	19.1011	39.3939	19.4444	44.1441
2	4.50151	3.25415	8.56944	15.6284	17.9946	32.7814	15.2385	36.5467
3	3.125	6	7.77778	11.3636	18.9474	34.3137	15.1515	38.8889
Figure 7E
	WT			WT + LPS			EZKO			EZKO + LPS
3h	5.067	3.801	5.92	5.146	3.757	4.665	4.81	5.776	5.658	5.446	6.675	6.239
4h	5.999	4.063	4.169	5.131	5.042	5.988	5.267	6.019	6.247	7.748	7.191	8.514
5h	6.1	6.134	6.69	7.685	6.853	6.268	8.449	8.599	7.033	10.259	9.126	8.361

## Sheet: Suppl. Figure S1
Figure S1B (bottom left)
	mo-AMs	TR-AMs	moMs	Ly6C- moMs	IMs	DCs	Eosinophils	Neutrophils	NK cells	CD4 T cells	CD8 T	B cells
	76.8	0	80.5	66.8	91.3	45	30.3	0	35.7	0	0	0
	48.3	0	50.6	53.9	74.3	24.9	9.01	0	35.5	0	0	0
	68.3	0	70.1	70.2	85.6	37.6	15.6	0	34.9	0	0	0
	61.5	0	79.9	67.8	90.7	29.6	24.2	0	38	0	0	0
Figure S1B (bottom right)
		Cx3CR1-GFP
	mo-AMs	8776	7472	8966	8427
	TR-AMs	0	0	0	0
	moMs	4256	3387	3740	4122
	Ly6C- moMs	10857	5557	8269	12742
	IMs	11243	7565	10735	11384
Figure S1C (left)			Figure S1C (right)
	Ly6C-	Ly6C+		Ly6C-	Ly6C+
	59.4	89.3		11475	3362
	53.9	90.3		9100	3536
	55.2	88.6		9096	2909
	58.1	88.7		11167	3399
Figure S1D (left)			Figure S1D (right)
	Ly6C-	Ly6C+		Ly6C-	Ly6C+
	2.61	19.2		367	2181
	1.76	20.4		343	2134
	2.79	18.3		499	2164
Figure S1E
	WT_Untr			WT_24 LPS			Ezr-KOm_Untr			Ezr-Kom_24h LPS
	1	0.18167	3	3.34093	0.608223	3	0.0708486	0.678522	3	0.294359	0.351229	3

## Sheet: Suppl. Figure S2
Figure S2A																			Figure S2D
	BMDMs-Radixin									BMDMs-Moesin										AMs		moMs		IMs
	WT				EZR-KO					WT				EZR-KO					Untr.	13.2914		8.25417		4.37697
Untr.	1	1	1	1	0.766	0.624	1.657	1.237		1	1	1	1	0.898	0.945	1.162	0.847			14.8962		2.97693		3.00993
6h LPS	0.304	0.336	1.299	0.751	0.255	0.291	0.85	0.429		1.418	1.388	1.487	1.492	1.556	1.447	2.307	1.298			16.1257		15.1376		7.68059
24h LPS	0.186	0.19	0.309	0.221	0.26	0.211	0.364	0.208		1.069	1.068	0.973	0.96	1.427	1.117	1.352	0.828			16.46		17.752		7.41633
	BM-monocytes-Radixin									BM-monocytes-Moesin
	WT				KO					WT				KO					6h LPS	17.3282		19.5251		10.4613
Untr.	1	1	1	1	0.838063	0.665461	1.10696	0.647707		1	1	1	1	0.836651	0.824329	1.75567	1.17688			18.0797		14.5583		10.5773
6h LPS	0.94676	0.853009	2.04713	1.63314	1.15109	0.96385	1.96632	2.63278		2.23048	2.25463	0.963616	0.579074	2.73868	2.68115	2.07858	1.96747			18.1077		11.6969		5.8253
																				22.6555		16.6979		6.34027
																				15.9368		16.1521		7.23802
Figure S2B																				11.9486		18.1965		13.1784
Replicates	M0	IFN-1	IFN-γ	LPS
1	782	605	929	1528															24h LPS	25.507		25.9105		31.0762
2	1170	718	1032	2340																24.6672		41.0367		59.827
																				23.3139		53.9902		53.6651
Figure S2E (left)																				19.2922		25.2784		44.5767
	Radixin																			22.2744		33.1795		33.2247
	moMs				tnsIMs				matIMs											15.2933		28.6743		32.6944
	WT_Untr.	WT_LPS	Ezr-KOm_Untr.	Ezr-KOm_LPS	WT_Untr.	WT_LPS	Ezr-KOm_Untr.	Ezr-KOm_LPS	WT_Untr.	WT_LPS	Ezr-KOm_Untr.	Ezr-KOm_LPS								19.1703		32.3641		34.8831
	2.58824	3.78029	3.58961	1.88593	2.84426	1.98818	1.39071	2.23105	2.72264	1.77093	3.06148	2.79171
	2.53934	2.19949	2.21617	1.23208	2.45077	2.23879	2.25908	1.63347	1.8013		2.20566	2.13818
		3.96062	2.25255	1.63448			1.16366	1.70677			1.69597	2.54072
Figure S2E (left)
	Moesin
	moMs				tnsIMs				matIMs
	WT_Untr.	WT_LPS	Ezr-KOm_Untr.	Ezr-KOm_LPS	WT_Untr.	WT_LPS	Ezr-KOm_Untr.	Ezr-KOm_LPS	WT_Untr.	WT_LPS	Ezr-KOm_Untr.	Ezr-KOm_LPS
	29.3993	31.5412	51.8469	52.7261	21.2788	18.2191	28.0188	40.1662	23.8258	16.4573	34.8468	38.9782
	33.159	32.7367	18.9629	19.3433	18.7028	25.5673	35.8536	32.8824	24.02		28.0188	41.498
	33.58		27.7418	30.5241	24.9303		25.9455	44.0467	15.7831		39.1928	37.7103

## Sheet: Suppl. Figure S3
Figure S3	CD68+ events/(1200x1200 Pixel2)
	Raw numbers		Normalized
Section 1	116	53	1	0.456897
Section 2	67	34	1	0.507463
Section 3	102	54	1	0.529412
Section 4	77	31	1	0.402597
Section 5	157	54	1	0.343949
Section 6	111	49	1	0.441441
Section 7	124	58	1	0.467742
Section 8	102	46	1	0.45098
Section 9	98	47	1	0.479592
Section 10	177	78	1	0.440678

[truncated: 6 more sheets: Suppl. Figure S4, Suppl. Figure S5, Suppl. Figure S6, Suppl. Figure S7, Suppl. Figure S8, Suppl. Figure S9]
